# Supplementary material for: Application of machine learning for detecting high fall risk in middle-aged workers using video-based analysis of the first 3 steps
Source: J Occup Health. 2025 Jan 10;67(1):uiae075. doi: 10.1093/joccuh/uiae075 (PMC11848130; doi:10.1093/joccuh/uiae075)
Supplement: Web_Material_uiae075 [file web_material_uiae075.zip]

Archive with 1 entries (1 files):
- 241113Supporting information.pdf
